# Supplementary material for: Antimicrobial Resistance Risk Assessment of Vibrio parahaemolyticus Isolated from Farmed Green Mussels in Singapore
Source: Microorganisms. 2023 Jun 5;11(6):1498. doi: 10.3390/microorganisms11061498 (PMC10301002; doi:10.3390/microorganisms11061498)
Supplement: Supplementary file 1 [file microorganisms-11-01498-s001.zip]

Archive with 1 entries (1 files):
- microorganisms-2376101-supplementary.pdf
